# Supplementary material for: Estimation of the postoperative fatality window in colorectal cancer surgery
Source: BJS Open. 2025 Jan 24;9(1):zrae153. doi: 10.1093/bjsopen/zrae153 (PMC11758370; doi:10.1093/bjsopen/zrae153)
Supplement: zrae153_Supplementary_Data [file zrae153_supplementary_data.zip]

Archive with 2 entries (2 files):
- Supplementary_Material.docx
- Annex.zip
